# Supplementary material for: In Situ Observation of Liquid Solder Alloys and Solid Substrate Reactions Using High-Voltage Transmission Electron Microscopy
Source: Materials (Basel). 2022 Jan 10;15(2):510. doi: 10.3390/ma15020510 (PMC8780827; doi:10.3390/ma15020510)
Supplement: Supplementary file 1 [file materials-15-00510-s001.zip]

Archive with 1 entries (1 files):
- materials-1492021-supplementary.mp4
